# Supplementary material for: Synthetic Neuraminidase Vaccine Induces Cross-Species and Multi-Subtype Protection
Source: Vaccines (Basel). 2025 Mar 28;13(4):364. doi: 10.3390/vaccines13040364 (PMC12031341; doi:10.3390/vaccines13040364)
Supplement: Supplementary file 1 [file vaccines-13-00364-s001.zip]

Archive with 1 entries (1 files):
- vaccines-3505029-supplementary.pdf
